# Supplementary material for: Novel DNA Barcoding and Multiplex PCR Strategy for the Molecular Identification and Mycotoxin Gene Detection of Fusarium spp. in Maize from Bulgaria
Source: Methods Protoc. 2025 Jul 9;8(4):78. doi: 10.3390/mps8040078 (PMC12286001; doi:10.3390/mps8040078)
Supplement: Supplementary file 1 [file mps-08-00078-s001.zip]

Archive with 1 entries (1 files):
- mps-3662561-supplementary.pdf
